# Supplementary material for: Lesion-Specific Clinical Implications of Oral Hesitation After Stroke: A Comparative Study of Frontal Versus Parietal Lobe Lesions
Source: Medicina (Kaunas). 2026 May 9;62(5):918. doi: 10.3390/medicina62050918 (PMC13208578; doi:10.3390/medicina62050918)
Supplement: Supplementary file 1 [file medicina-62-00918-s001.zip]

Archive with 1 entries (1 files):
- medicina-4293611-supplementary.pdf
